# Supplementary material for: The effects of omega-3 polyunsaturated fatty acids on muscle and whole-body protein synthesis: a systematic review and meta-analysis
Source: Nutr Rev. 2024 May 23;83(2):e131–43. doi: 10.1093/nutrit/nuae055 (PMC11723138; doi:10.1093/nutrit/nuae055)
Supplement: nuae055_Supplementary_Data [file nuae055_supplementary_data.zip]

Archive with 5 entries (4 files):
- nuae055_Supplementary_Data/
- nuae055_Supplementary_Data/PRISMA_2020_checklist.docx
- nuae055_Supplementary_Data/Supplementary Figures.docx
- nuae055_Supplementary_Data/Table S1.docx
- nuae055_Supplementary_Data/Table S2.docx
